# Supplementary material for: The testosterone-dependent and independent transcriptional networks in the hypothalamus of Gpr54 and Kiss1 knockout male mice are not fully equivalent
Source: BMC Genomics. 2011 Apr 28;12:209. doi: 10.1186/1471-2164-12-209 (PMC3111392; doi:10.1186/1471-2164-12-209)
Supplement: Additional file 5 — Supplemental Table 1. The characteristics and probe locations of the outliers from the volcano plots representing the Affymetrix results. [file 1471-2164-12-209-S5.XLS]

## Sheet: MergeUniquePlt.05FCgt1.5
Probe Set ID	Transcript Cluster ID	exon_id	genesymbol	Fold change relative to WT	genedescription	seqname	start	stop	strand	pvalue([A] Vs [B])	FCAbsolute([A] Vs [B])	regulation([A] Vs [B])	A	B	Analysis Source
5192730	6803120	196895	0610010D24Rik	-1.52898		chr12	101355268	101355358	-	3.86768e-05	1.52898	down	WT6	GKO	ExonWT6vsGKO
4903120	6847819	349055	1110004E09Rik	-1.92683		chr16	90814806	90814830	-	0.000193065	1.92683	down	WT6	GKO	ExonWT6vsGKO
5560150	6785220	133086	1110014K08Rik|LOC664849|LOC664786|LOC672175|LOC669054	-2.43752		chr11	116254131	116254223	+	0.0145139	2.43752	down	GKO	KKO	ExonGKOvsKKO
4412627	6769197	76363	1600002K03Rik|Cirbp	-1.79827	RIKEN cDNA 1600002K03 gene | cold inducible RNA binding protein	chr10	79572985	79573045	+	0.0400218	1.79827	down	WT6	GKO	GeneWT6vsGKO
5326549	7015437	920810	2010001H14Rik	-2.17629		chrX	7161181	7161271	-	0.00066779	2.17629	down	WT6	KKO	ExonWT6vsKKO
5405183	6969017	771968	2210412D01Rik	-2.82318		chr7	84027763	84027791	-	0.000122418	2.82318	down	WT6	GKO	ExonWT6vsGKO
4446722	6982247	818046	4921511I16Rik	-1.56237	RIKEN cDNA 4921511I16 gene	chr8	49210480	49211024	-	0.0323344	1.56237	down	WT6	GKO	GeneWT6vsGKO
4479511	6878045	457519	6330581N18Rik	-1.56122	RIKEN cDNA 6330581N18 gene	chr2	71961309	71961571	+	0.0238888	1.56122	down	WT6	GKO	GeneWT6vsGKO
5512106	6797551	178646	8430415E04Rik	-3.06707		chr12	103933677	103933702	+	0.0397488	3.06707	down	WT	KO	ExonWTvsKO
5614881	6950397	705831	8430419L09Rik	-2.0406		chr6	135192557	135192661	+	0.00392967	2.0406	down	WT	KO	ExonWTvsKO
4855737	6849295	354893	9930021D14Rik	-1.64883		chr17	24201503	24201533	+	0.000346738	1.64883	down	WT6	KKO	ExonWT6vsKKO
5260595	6794552	167924	A530016O06Rik	1.55834		chr12	37912425	37912458	+	2.00925e-05	1.55834	up	WT6	GKO	ExonWT6vsGKO
4854800	6979123	806506	Aars	-2.29243		chr8	113920708	113920847	+	0.00403512	2.29243	down	WT	KO	ExonWTvsKO
4308538	6792114	159012	Abca8a	-1.54239	ATP-binding cassette, sub-family A (ABC1), member 8a	chr11	109899524	109899601	-	0.0318214	1.54239	down	WT	KO	GeneWTvsKO
5131747	6841712	329368	Abi3bp	1.55957		chr16	56500068	56500105	+	0.000199403	1.55957	up	WT6	GKO	ExonWT6vsGKO
5378097	6963895	752533	Acsm3	1.93071		chr7	119569554	119569587	+	4.24541e-05	1.93071	up	GKO	KKO	ExonGKOvsKKO
4355242	6907202	556403	Adamtsl4	-2.20491		chr3	95764993	95765023	-	0.000344	2.20491	down	WT	KO	ExonWTvsKO
5463086	6845060	340354	AI480653	3.85786		chr16	31001071	31001096	-	0.0228643	3.85786	up	WT6	GKO	ExonWT6vsGKO
4994285	6872029	435160	Aldh1a7	-2.53568		chr19	20769335	20769359	-	0.0163053	2.53568	down	GKO	KKO	ExonGKOvsKKO
4424103	6970822	777899	Arl6ip1	-1.50953	ADP-ribosylation factor-like 6 interacting protein 1	chr7	117910903	117911397	-	0.0425009	1.50953	down	WT6	GKO	GeneWT6vsGKO
4650779	6948916	700645	Arl8b	3.25449		chr6	108748933	108748979	+	0.00189469	3.25449	up	GKO	KKO	ExonGKOvsKKO
5206495	6784330	129586	Asb16	-2.16908		chr11	102092561	102092932	+	0.000483	2.16908	down	WT	KO	ExonWTvsKO
5494946	7015013	919725	Asb9	-1.92644		chrX	159879512	159879617	+	0.000973462	1.92644	down	WT6	GKO	ExonWT6vsGKO
5217793	6966954	765331	BC050196	1.57062		chr7	45052082	45052107	-	0.00078877	1.57062	up	GKO	KKO	ExonGKOvsKKO
4787502	6837041	311745	BC094219	-1.82544		chr15	78497308	78497348	-	0.048761	1.82544	down	WT6	GKO	GeneWT6vsGKO
5071007	6845943	342965	Boc	-2.00578		chr16	44406694	44406746	-	0.00232161	2.00578	down	WT	KO	ExonWTvsKO
4523220	6850046	358164	Btnl1	1.74004		chr17	33993494	33993544	+	0.000917614	1.74004	up	GKO	KKO	ExonGKOvsKKO
5231528	6828642	282698	C130037N17Rik	-2.0513		chr15	8991944	8993291	+	0.000133	2.0513	down	WT	KO	ExonWTvsKO
5311597	6880577	465268	Capn3	-1.6216		chr2	120179523	120179592	+	4.68233e-05	1.6216	down	WT6	GKO	ExonWT6vsGKO
5021022	6823513	264868	Ccdc66	-2.07451		chr14	26332522	26332547	-	0.000652604	2.07451	down	WT6	GKO	ExonWT6vsGKO
4419009	6963197	749858	Cckbr	-1.74632	cholecystokinin B receptor	chr7	105307858	105308030	+	0.0297913	1.74632	down	WT6	GKO	GeneWT6vsGKO
4729291	6972203	783120	Cend1	-4.62237		chr7	141278400	141278525	-	0.0195641	4.62237	down	WT6	GKO	ExonWT6vsGKO
5400815	6963004	749107	Centd2	-2.29059		chr7	101273806	101273835	+	0.00358011	2.29059	down	WT	KO	ExonWTvsKO
4331565	6881337	468183	Chgb	-1.58545	chromogranin B	chr2	132483814	132483912	+	0.0449438	1.58545	down	WT6	GKO	GeneWT6vsGKO
4473096	6971274	779648	Cln3	-2.03085		chr7	126366659	126366684	-	0.00289356	2.03085	down	WT	KO	ExonWTvsKO
5020332	6873516	441158	Col17a1	-1.96054		chr19	47735718	47735800	-	0.000348478	1.96054	down	WT6	GKO	ExonWT6vsGKO
5079430	7014178	916683	Col4a5	-1.61671		chrX	136829557	136829581	+	3.87277e-05	1.61671	down	WT6	GKO	ExonWT6vsGKO
5524912	6993713	859262	Col5a3	-2.25183		chr9	20552169	20552235	-	0.000556315	2.25183	down	WT6	GKO	ExonWT6vsGKO
4718782	6992378	853402	Col7a1	1.6692		chr9	108812862	108812938	+	9.81333e-05	1.6692	up	GKO	KKO	ExonGKOvsKKO
4365102	6934650	650335	Crcp	-1.71215	calcitonin gene-related peptide-receptor component protein	chr5	130344441	130344489	+	0.0421801	1.71215	down	WT6	GKO	GeneWT6vsGKO
4645515	6758036	36762	Creg2	-1.57123	cellular repressor of E1A-stimulated genes 2	chr1	39595423	39595473	-	0.0331331	1.57123	down	WT6	GKO	GeneWT6vsGKO
4938553	6752947	19150	D130067I03Rik	-2.51671		chr1	131650146	131650171	+	0.00226754	2.51671	down	WT	KO	ExonWTvsKO
4906609	6856278	380244	Dennd1c	1.53414		chr17	56752938	56752979	-	0.000935432	1.53414	up	GKO	KKO	ExonGKOvsKKO
4716992	6968041	768664	Dmn	-2.31636		chr7	67632570	67632598	-	0.00126803	2.31636	down	WT	KO	ExonWTvsKO
4872862	6978870	805016	Edc4	-2.45656		chr8	108778802	108778842	+	0.000797	2.45656	down	WT	KO	ExonWTvsKO
4511354	6776049	101612	Elk3	-1.57254		chr10	92679870	92679900	-	0.000930147	1.57254	down	WT6	KKO	ExonWT6vsKKO
4469745	6978823	804722	Elmo3	-1.55642		chr8	108195837	108195894	+	0.000424466	1.55642	down	WT6	KKO	ExonWT6vsKKO
5541281	6785698	135295	Emid1	-1.51661		chr11	5016883	5016917	-	0.000649952	1.51661	down	WT6	GKO	ExonWT6vsGKO
4953650	6784005	128399	Erbb2	-2.59134		chr11	98251618	98251646	+	0.00219246	2.59134	down	WT6	KKO	ExonWT6vsKKO
4467562	6924949	615198	Ermap	-2.01402		chr4	118677889	118677913	-	0.00208651	2.01402	down	WT	KO	ExonWTvsKO
4855449	6824206	267548	Ero1l	-2.6288		chr14	44209622	44209650	-	0.0012487	2.6288	down	WT	KO	ExonWTvsKO
4317834	6771884	85984	Esr1	-1.57586	estrogen receptor 1 (alpha) | hypothetical protein LOC671950 | RIKEN cDNA G730013B05 gene	chr10	5345255	5345351	-	0.0443452	1.57586	down	WT6	GKO	GeneWT6vsGKO
4396243	6995817	866638	Etfa	1.66615		chr9	55252861	55252888	-	0.000964572	1.66615	up	GKO	KKO	ExonGKOvsKKO
5545223	6753192	20107	Etnk2	2.22423		chr1	135193231	135193327	+	0.000997198	2.22423	up	GKO	KKO	ExonGKOvsKKO
5282825	6890230	500529	Exdl1	-2.02322		chr2	119232818	119232930	-	0.00104905	2.02322	down	WT	KO	ExonWTvsKO
4785682	6757035	32961	Eya1	-2.029		chr1	14156130	14156200	-	0.00286254	2.029	down	WT	KO	ExonWTvsKO
4748088	6888774	495654	F2	1.89601		chr2	91434059	91434128	-	0.000168719	1.89601	up	WT6	KKO	ExonWT6vsKKO
4437898	6868021	420335	Fads1	-3.12292		chr19	10250113	10250137	+	0.0387535	3.12292	down	WT	KO	ExonWTvsKO
4862707	6792499	160525	Fbf1	-2.99171		chr11	115961569	115961608	-	0.000353467	2.99171	down	WT6	GKO	ExonWT6vsGKO
5408850	6838450	317109	Fmnl3	-2.79855		chr15	99147631	99147677	-	0.00370607	2.79855	down	WT6	KKO	ExonWT6vsKKO
5533426	6968836	771390	Fsd2	1.59836		chr7	81408644	81408761	-	0.000346343	1.59836	up	WT6	GKO	ExonWT6vsGKO
5157450	6934562	649933	Fzd10	1.57828		chr5	128915657	128915732	+	0.000881422	1.57828	up	GKO	KKO	ExonGKOvsKKO
4984111	6872462	436688	Glis3	-2.02773		chr19	28606337	28606395	-	0.00135757	2.02773	down	WT	KO	ExonWTvsKO
5378602	7014602	918229	Gpr143	-2.20728		chrX	148122712	148122755	+	0.00161756	2.20728	down	WT	KO	ExonWTvsKO
4598625	6935562	653833	Gtf3a	-2.07467		chr5	147259161	147259248	+	0.00203522	2.07467	down	WT	KO	ExonWTvsKO
4384264	6855183	376368	H2-M10.1	-2.07633		chr17	35932296	35932322	-	0.00238264	2.07633	down	WT	KO	ExonWTvsKO
4597010	6983639	822806	Hhip	-1.54472		chr8	82940031	82940137	-	6.39531e-05	1.54472	down	GKO	KKO	ExonGKOvsKKO
4705230	6805383	204620	Hist1h3b	1.55758	histone 1, H3b	chr13	23759845	23759874	+	0.021587	1.55758	up	WT	KO	GeneWTvsKO
5495524	6811697	224114	Hist1h3b|Hist1h3c	1.62921	histone 1, H3b | histone1, H3c	chr13	23752933	23752962	-	0.026042	1.62921	up	WT	KO	GeneWTvsKO
5150983	6805364	204585	Hist1h3b|Hist1h3d	1.53327	histone 1, H3b | histone1, H3d	chr13	23583267	23583296	+	0.0277109	1.53327	up	WT	KO	GeneWTvsKO
5032897	6805237	204233	Hist1h3b|Hist1h3h	1.56376	histone 1, H3b | histone 1, H3h	chr13	21725124	21725153	+	0.020439	1.56376	up	WT	KO	GeneWTvsKO
4324925	6769181	76304	Hmha1	-1.6263		chr10	79434246	79434562	+	0.000365212	1.6263	down	WT6	GKO	ExonWT6vsGKO
4330617	7013881	915558	Hnrph2	-1.50528	heterogeneous nuclear ribonucleoprotein H2	chrX	129952716	129952929	+	0.0418891	1.50528	down	WT6	GKO	GeneWT6vsGKO
4324477	7014406	917295	Htr2c	-1.51524	5-hydroxytryptamine (serotonin) receptor 2C	chrX	142440205	142440800	+	0.0311124	1.51524	down	WT	KO	GeneWTvsKO
4458518	6992221	852738	Hyal2	1.69647		chr9	107429205	107429251	+	0.000763959	1.69647	up	GKO	KKO	ExonGKOvsKKO
5128061	6954415	718141	Il12rb2	-2.59197		chr6	67284315	67284431	-	0.000856136	2.59197	down	WT6	GKO	ExonWT6vsGKO
4416497	6875039	445816	Il15ra	-2.01257		chr2	11645616	11645686	+	3.75e-05	2.01257	down	WT	KO	ExonWTvsKO
5376002	6983819	823419	Il27ra	-3.01252		chr8	86924128	86924171	-	4.68926e-06	3.01252	down	WT6	GKO	ExonWT6vsGKO
4863973	6816124	240647	Il31ra	-3.64002		chr13	113712077	113712128	-	0.00416794	3.64002	down	WT6	GKO	ExonWT6vsGKO
5520804	6790478	152119	Ints2	-1.54551		chr11	86072540	86072591	-	0.000137608	1.54551	down	WT6	GKO	ExonWT6vsGKO
5047483	6777510	105731	Irak3	-2.05925		chr10	119568157	119568259	-	0.00071	2.05925	down	WT	KO	ExonWTvsKO
4449948	6989752	843806	Itga11	-2.29515		chr9	62543924	62543981	+	0.000245585	2.29515	down	WT6	GKO	ExonWT6vsGKO
5574919	6964382	754747	Itgax	2.28102		chr7	127926671	127926776	+	0.00694886	2.28102	up	WT6	KKO	ExonWT6vsKKO
5177809	6849481	355840	Itpr3	-2.13334		chr17	26823495	26823647	+	0.000103	2.13334	down	WT	KO	ExonWTvsKO
5252834	7009791	903612	Kcnd1	-2.02353		chrX	6981059	6981471	+	0.00215911	2.02353	down	WT	KO	ExonWTvsKO
5205957	6993098	856835	Kif15	-1.63525		chr9	122866766	122866796	+	0.000176081	1.63525	down	WT6	GKO	ExonWT6vsGKO
5322344	6782147	121204	Kif1c	-1.59597		chr11	70544411	70544608	+	0.000467498	1.59597	down	WT6	GKO	ExonWT6vsGKO
4713068	6753189	20086	Kiss1	3.52337		chr1	135154693	135154731	+	0.000245751	3.52337	up	GKO	KKO	ExonGKOvsKKO
5035047	6769164	76161	Kiss1r	4.03129		chr10	79321843	79322016	+	0.000761847	4.03129	up	WT6	GKO	ExonWT6vsGKO
5180335	6960239	739123	Klk1b22	-3.74892		chr7	43982809	43982852	+	0.00905399	3.74892	down	WT6	GKO	ExonWT6vsGKO
4389744	6928479	627294	Krit1	-2.28896		chr5	3842784	3842808	+	0.00215517	2.28896	down	WT	KO	ExonWTvsKO
4629374	6833326	298870	Krt7	-1.89984		chr15	101247602	101247644	+	2.87873e-05	1.89984	down	WT6	GKO	ExonWT6vsGKO
4340360	6933965	647687	Lhx5	-1.64263	LIM homeobox protein 5	chr5	120695111	120695294	+	0.0429522	1.64263	down	WT6	GKO	GeneWT6vsGKO
5564990	7009775	903513	Lmo6	-1.7929		chrX	6824627	6824689	+	0.000356966	1.7929	down	WT6	KKO	ExonWT6vsKKO
4785767	6984336	825477	LOC244595	-1.54847		chr8	95914324	95914428	-	0.000253097	1.54847	down	WT6	GKO	ExonWT6vsGKO
4341020	6834865	303701	LOC433003|LOC619883|LOC670014|LOC671807|LOC677010|LOC675333|Rpl30|LOC666899|LOC664969	-1.5529	similar to ribosomal protein L30	chr15	34386336	34387210	-	0.0421562	1.5529	down	WT6	GKO	GeneWT6vsGKO
5143925	6787968	142822	LOC619883|LOC675333|LOC671807|LOC433003|LOC666899|LOC670014|LOC664969|LOC677010|Rpl30	-1.50176	similar to ribosomal protein L30	chr11	49522144	49522171	-	0.0339626	1.50176	down	WT6	GKO	GeneWT6vsGKO
4994618	6772906	90194	LOC631028|Lama2|Gm1865	-2.61077		chr10	26670997	26671067	-	0.00244348	2.61077	down	WT6	KKO	ExonWT6vsKKO
5290536	0	905766	LOC664877	-1.64908		chrX	29655700	29655725	-	5.16261e-05	1.64908	down	WT6	GKO	ExonWT6vsGKO
4368095	6762961	53590	LOC671237|Rbm3	-1.64599	similar to Putative RNA-binding protein 3 (RNA-binding motif protein 3) | RNA binding motif protein 3	chr1	152027590	152027676	-	0.0447516	1.64599	down	WT6	GKO	GeneWT6vsGKO
4933785	6754526	24452	LOC671799|Ankrd45	-1.50401	similar to ankyrin repeat domain 45	chr1	162991976	162992060	+	0.0402714	1.50401	down	WT6	GKO	GeneWT6vsGKO
4428865	6959468	736618	LOC672367|Map4k1	-1.6596		chr7	28691751	28691799	+	0.000376837	1.6596	down	WT6	GKO	ExonWT6vsGKO
4341336	6795228	170278	LOC673156|1700047I17Rik|LOC665155	-2.31363	similar to signal recognition particle 54 | RIKEN cDNA 1700047I17 gene	chr12	56056979	56057097	+	0.0391851	2.31363	down	WT6	GKO	GeneWT6vsGKO
4500740	7007225	897284	LOC673932|6430706D22Rik|A730008H23Rik|C330011F01Rik	-1.50891	hypothetical protein LOC673932 | RIKEN cDNA 6430706D22 gene | RIKEN cDNA A730008H23 gene | RIKEN cDNA C330011F01 gene	chrUn_random	424111	424188	-	0.0146742	1.50891	down	WT6	KKO	GeneWT6vsKKO
4365224	6771581	84915	LOC674795|Myo1a|Tac2	-1.57428	similar to Myosin Ia (Brush border myosin I) (BBM-I) (BBMI) (Myosin I heavy chain) (MIHC) | myosin IA | tachykinin 2	chr10	127132063	127132102	+	0.0228781	1.57428	down	WT6	KKO	GeneWT6vsKKO
4574699	6858816	388647	LOC675330|LOC669730|LOC665263|Snrpd1	-1.71472	hypothetical protein LOC675330 | hypothetical protein LOC669730 | hypothetical protein LOC665263 | small nuclear ribonucleoprotein D1	chr18	10626949	10626978	+	0.0331784	1.71472	down	WT6	GKO	GeneWT6vsGKO
5289790	6857876	385582	LOC675809|Six2	2.41948		chr17	85593522	85593640	-	0.00795174	2.41948	up	WT6	KKO	ExonWT6vsKKO
5432643	7012827	912630	LOC675952|Eda	1.52447		chrX	96178324	96178439	+	0.000724151	1.52447	up	GKO	KKO	ExonGKOvsKKO
4322184	6945547	688686	LOC677010|Ttc26	-1.56305	similar to ribosomal protein L30 | tetratricopeptide repeat domain 26	chr6	38306778	38306804	+	0.0304501	1.56305	down	WT6	GKO	GeneWT6vsGKO
4787272	6891690	506151	LOC677524|Rbbp9	-2.10892		chr2	144242140	144242203	-	0.000160714	2.10892	down	WT6	GKO	ExonWT6vsGKO
4879543	6972205	783144	Lrdd	-2.37128		chr7	141290400	141290565	-	0.000481505	2.37128	down	WT6	KKO	ExonWT6vsKKO
4374188	6965177	757821	Lrrc56	-2.10116		chr7	141051099	141051132	+	0.00309764	2.10116	down	WT	KO	ExonWTvsKO
5466831	6791748	157400	Lyzl6	-2.16099		chr11	103452900	103452958	-	0.00074809	2.16099	down	WT6	GKO	ExonWT6vsGKO
4449190	6769264	76730	Map2k2|Zbtb7a|LOC671568	-1.54199	mitogen activated protein kinase kinase 2 | zinc finger and BTB domain containing 7a | hypothetical protein LOC671568	chr10	80547195	80547741	+	0.0365506	1.54199	down	WT6	GKO	GeneWT6vsGKO
4404274	6839714	321513	Mapk1	-1.7358		chr16	16952211	16952587	+	0.000906987	1.7358	down	WT6	KKO	ExonWT6vsKKO
4991822	6878016	457213	Metapl1	-2.27297		chr2	71312980	71313007	+	0.00303059	2.27297	down	WT	KO	ExonWTvsKO
5080397	6875325	446804	Mllt10	-1.62159		chr2	18130004	18130096	+	0.000260821	1.62159	down	WT6	GKO	ExonWT6vsGKO
4384921	6790275	151358	Mmp28	1.79645		chr11	83261060	83261217	-	0.000986501	1.79645	up	GKO	KKO	ExonGKOvsKKO
4993371	6916510	586364	Mobkl2c	-1.77075		chr4	115331626	115331709	+	0.000251475	1.77075	down	WT6	KKO	ExonWT6vsKKO
4448168	6895959	519092	Mtfr1|Armc1	-1.75473	mitochondrial fission regulator 1 | armadillo repeat containing 1	chr3	19411281	19411657	+	0.0486218	1.75473	down	WT6	GKO	GeneWT6vsGKO
4928027	6836973	311422	Myh9	-2.05319		chr15	77619548	77619576	-	0.00262974	2.05319	down	WT	KO	ExonWTvsKO
4794608	6760446	45179	Ngef	1.94561		chr1	89371861	89371888	-	9.8668e-06	1.94561	up	GKO	KKO	ExonGKOvsKKO
5453557	6801500	191215	Nin	-3.76626		chr12	71030053	71030077	-	0.0132767	3.76626	down	WT	KO	ExonWTvsKO
4710057	6894428	515112	Nnat	1.51231		chr2	157251703	157251749	+	0.000604136	1.51231	up	GKO	KKO	ExonGKOvsKKO
5006366	6871062	431733	Npas4	-2.10334		chr19	4988075	4988118	-	0.00352562	2.10334	down	WT	KO	ExonWTvsKO
4598069	6792708	161510	Nptx1	-1.51421	neuronal pentraxin 1	chr11	119363246	119363599	-	0.0479334	1.51421	down	WT6	GKO	GeneWT6vsGKO
4804805	6968200	769194	Nr2f2	3.35988		chr7	70233681	70233706	-	0.0486941	3.35988	up	GKO	KKO	ExonGKOvsKKO
4722256	0	786258	Nup98	-2.00104		chr7	102069682	102069709	-	0.000250779	2.00104	down	WT6	GKO	ExonWT6vsGKO
5137485	6941647	675030	Oas3|Oas2	-1.80558		chr5	120994062	120994140	-	0.000327511	1.80558	down	GKO	KKO	ExonGKOvsKKO
5302408	6843170	333395	Olig2	-2.21198		chr16	91116166	91116229	+	0.00479724	2.21198	down	WT	KO	ExonWTvsKO
4833252	6823892	266588	Opn4	-2.03606		chr14	33422052	33422148	-	0.00102432	2.03606	down	WT	KO	ExonWTvsKO
5181759	6963977	753047	Otoa	1.55505		chr7	120923935	120924006	+	0.000577266	1.55505	up	WT6	GKO	ExonWT6vsGKO
5111237	6850056	358211	Pbx2	-2.18514		chr17	34203687	34203770	+	0.00364763	2.18514	down	WT	KO	ExonWTvsKO
4331968	6860165	393428	Pcdhb3	-1.60893	protocadherin beta 3	chr18	37429248	37429289	+	0.0452254	1.60893	down	WT6	GKO	GeneWT6vsGKO
5195462	6931181	636938	Pgm1	-2.09484		chr5	64386907	64386974	+	0.000712	2.09484	down	WT	KO	ExonWTvsKO
4971575	6806581	208297	Phactr1	2.21107		chr13	43133902	43133953	+	5.95e-05	2.21107	up	WT	KO	ExonWTvsKO
5299459	6936560	656987	Phtf2	-2.11521		chr5	20366946	20366978	-	0.000637882	2.11521	down	WT6	KKO	ExonWT6vsKKO
4414815	6926267	619920	Pink1	-1.58239	PTEN induced putative kinase 1	chr4	137598080	137598140	-	0.0420145	1.58239	down	WT6	GKO	GeneWT6vsGKO
5203054	6973686	787315	Pnpla6	-1.88181		chr8	3521277	3521415	+	0.000859829	1.88181	down	WT6	GKO	ExonWT6vsGKO
5017101	6939979	669066	Ppef2	-2.15403		chr5	93328314	93328353	-	0.000506	2.15403	down	WT	KO	ExonWTvsKO
4690319	6850204	358907	Ppp1r10	-3.41294		chr17	35537866	35537890	+	0.00914392	3.41294	down	WT6	KKO	ExonWT6vsKKO
5019081	6843917	336338	Prm1	1.74842		chr16	10709930	10710004	-	0.000666237	1.74842	up	WT6	GKO	ExonWT6vsGKO
4319210	6966926	765203	Prr12|Prrg2	-1.52306	proline rich 12 | proline-rich Gla (G-carboxyglutamic acid) polypeptide 2	chr7	44898668	44898748	-	0.049215	1.52306	down	WT6	GKO	GeneWT6vsGKO
5543842	6762395	51733	Ptprv	2.69159		chr1	136942560	136942671	-	0.00203808	2.69159	up	WT6	GKO	ExonWT6vsGKO
4424973	6936690	657733	Pus7	-2.09583		chr5	23287561	23287590	-	0.00199758	2.09583	down	WT	KO	ExonWTvsKO
4990583	6755175	26528	Pvrl4	-2.34295		chr1	173221425	173221492	+	0.00150112	2.34295	down	WT	KO	ExonWTvsKO
5157286	6867984	420184	Rbm21	1.55067		chr19	9029572	9029845	+	0.000573366	1.55067	up	GKO	KKO	ExonGKOvsKKO
4392492	7015454	920874	Rbm3|LOC671237	-1.70227	RNA binding motif protein 3 | similar to Putative RNA-binding protein 3 (RNA-binding motif protein 3)	chrX	7301545	7301590	-	0.0457663	1.70227	down	WT6	GKO	GeneWT6vsGKO
4508800	6992330	853064	Rhoa|LOC433749|LOC631743	-1.63825	ras homolog gene family, member A | similar to aplysia ras-related homolog A2	chr9	108195404	108195429	+	0.0483184	1.63825	down	WT6	GKO	GeneWT6vsGKO
4770598	6801449	190816	Rpl36al	-2.00316		chr12	70101365	70101389	-	0.00446611	2.00316	down	WT	KO	ExonWTvsKO
5056567	6858422	387286	Rpo1-1	-1.54479		chr17	45709211	45709305	-	0.000771492	1.54479	down	WT6	GKO	ExonWT6vsGKO
4415311	6912517	573093	Rragd	-1.52717	Ras-related GTP binding D	chr4	33333748	33333846	+	0.0282724	1.52717	down	WT	KO	GeneWTvsKO
4678778	6966183	761808	Ryr1	-1.59899		chr7	28718289	28718327	-	0.000246049	1.59899	down	WT6	GKO	ExonWT6vsGKO
5602869	6824633	269142	Sall2	-3.28475		chr14	51237138	51237162	-	0.0122137	3.28475	down	WT	KO	ExonWTvsKO
5299585	6999442	879774	Scn10a	1.796		chr9	119514592	119514774	-	0.0004613	1.796	up	GKO	KKO	ExonGKOvsKKO
4857325	0	759595	Sepw1	2.22191		chr7	15078971	15078995	-	0.00133021	2.22191	up	WT6	KKO	ExonWT6vsKKO
5283685	6861408	397868	Sh3tc2	-2.70244		chr18	62137176	62137267	+	8.97e-05	2.70244	down	WT	KO	ExonWTvsKO
5220584	6885879	484805	Slc25a25	1.59885		chr2	32245918	32245946	-	0.000909555	1.59885	up	GKO	KKO	ExonGKOvsKKO
5408734	6785369	133810	Slc26a11	-2.16766		chr11	119190921	119190982	+	0.000583882	2.16766	down	WT6	GKO	ExonWT6vsGKO
5354133	6854619	373965	Slc26a8	-2.09429		chr17	28382473	28382563	-	0.000959	2.09429	down	WT	KO	ExonWTvsKO
5362013	6885514	483527	Slc2a6	-2.25703		chr2	26849838	26849904	-	0.000186997	2.25703	down	WT6	GKO	ExonWT6vsGKO
4882831	6858816	388647	Snrpd1	-1.76863		chr18	10626875	10626913	+	0.000374569	1.76863	down	WT6	GKO	ExonWT6vsGKO
5227946	6920713	600855	Spaca1	-2.35678		chr4	34378551	34378601	-	0.000752551	2.35678	down	WT6	GKO	ExonWT6vsGKO
4880161	6764992	61550	Spata17	-1.6989		chr1	188884008	188884055	-	0.000843101	1.6989	down	WT6	GKO	ExonWT6vsGKO
5234541	6936847	658554	Speer4b	2.46794		chr5	27827746	27827770	-	0.00656471	2.46794	up	WT6	KKO	ExonWT6vsKKO
5009604	6785224	133098	Sphk1	-1.77735		chr11	116351894	116352015	+	0.000337567	1.77735	down	GKO	KKO	ExonGKOvsKKO
4407809	7011952	910198	Srpk3	-2.04799		chrX	70031224	70031355	+	0.000699	2.04799	down	WT	KO	ExonWTvsKO
4378185	6926076	619168	Srrm1	-2.64073		chr4	134594499	134594523	-	8.61171e-05	2.64073	down	GKO	KKO	ExonGKOvsKKO
5252428	6994579	861935	St3gal4	-2.01702		chr9	34804373	34804424	-	0.000852	2.01702	down	WT	KO	ExonWTvsKO
5072359	6840748	326112	Stfa2	2.25682		chr16	36076053	36076078	+	0.000399	2.25682	up	WT	KO	ExonWTvsKO
4725292	6856108	379482	Sult1c2	2.21311		chr17	53303842	53303867	-	0.0059023	2.21311	up	WT6	KKO	ExonWT6vsKKO
4395229	6899743	531660	Sv2a	-1.63734	synaptic vesicle glycoprotein 2 a	chr3	96273530	96273625	+	0.0391287	1.63734	down	WT6	GKO	GeneWT6vsGKO
4945085	6921994	605011	Svep1	-1.54665		chr4	58185944	58186048	-	0.000984646	1.54665	down	WT6	KKO	ExonWT6vsKKO
5364681	6818203	248044	Syt15	-2.03751		chr14	33054027	33054165	+	0.00448368	2.03751	down	WT	KO	ExonWTvsKO
4954437	6917489	590419	Taf12	-1.64949		chr4	131546494	131546563	+	0.000822037	1.64949	down	WT6	KKO	ExonWT6vsKKO
4426655	6846000	343231	Tagln3	-1.56082	transgelin 3	chr16	45630913	45630948	-	0.0288434	1.56082	down	WT6	GKO	GeneWT6vsGKO
5171088	6763748	57116	Tbx19	-1.6693		chr1	166990185	166990337	-	0.00072248	1.6693	down	WT6	GKO	ExonWT6vsGKO
5019567	6870580	429626	Tcf7l2	-2.41165		chr19	55916668	55916694	+	0.0158016	2.41165	down	GKO	KKO	ExonGKOvsKKO
5291172	6855475	377145	Tdrd6	3.51916		chr17	43091771	43091795	-	0.0208647	3.51916	up	GKO	KKO	ExonGKOvsKKO
5116402	6939077	665811	Tec	-2.02864		chr5	73052995	73053020	-	6.74e-05	2.02864	down	WT	KO	ExonWTvsKO
4426779	6870562	429406	Tectb	1.698		chr19	55242835	55242901	+	0.000688938	1.698	up	GKO	KKO	ExonGKOvsKKO
5229073	6782679	123350	Tlcd1	-1.51261		chr11	77995349	77995385	+	3.16269e-05	1.51261	down	WT6	KKO	ExonWT6vsKKO
4314555	6906225	553264	Tmem144	-1.72329	transmembrane protein 144	chr3	79922170	79922283	-	0.0258631	1.72329	down	WT	KO	GeneWTvsKO
4585167	6813518	230659	Trpc7	-2.0193		chr13	56820068	56820233	-	0.00022	2.0193	down	WT	KO	ExonWTvsKO
4423100	6966964	765386	Trpm4	1.64164		chr7	45176326	45176463	-	0.000442256	1.64164	up	WT6	GKO	ExonWT6vsGKO
5594783	6880544	465055	Tyro3	-2.15411		chr2	119490980	119491056	+	0.000116555	2.15411	down	WT6	GKO	ExonWT6vsGKO
4781514	6833235	298524	Ubie|LOC554292	-2.17973		chr15	100188784	100188819	+	0.00112696	2.17973	down	WT	KO	ExonWTvsKO
4452374	6788862	146015	Ulk2	-2.23676		chr11	61667266	61667290	-	0.0010511	2.23676	down	WT	KO	ExonWTvsKO
4347665	6927298	624213	Vwa1	-2.36215		chr4	154612475	154612928	-	0.00382994	2.36215	down	WT	KO	ExonWTvsKO
4764918	6819683	252877	Wdfy2	-2.01103		chr14	61910391	61910418	+	0.00349742	2.01103	down	WT	KO	ExonWTvsKO
4513870	6790972	153991	Xylt2	2.096		chr11	94479941	94479965	-	0.00060206	2.096	up	WT6	KKO	ExonWT6vsKKO
4807827	6849921	357569	Zfp472	-1.73128		chr17	32716412	32716769	+	0.000357938	1.73128	down	WT6	KKO	ExonWT6vsKKO
5077116	6811073	222291		-3.18852		chr13	12532590	12532616	-	0.011667	3.18852	down	WT6	KKO	ExonWT6vsKKO
5300576	6849294	354889		1.7225		chr17	24198122	24198159	+	0.000117	1.7225	up	WT	KO	ExonWTvsKO
4775592	6882612	473329		-1.57146		chr2	156033763	156033976	+	0.000892667	1.57146	down	GKO	KKO	ExonGKOvsKKO
4855324	6939077	665822		-2.26117		chr5	73065914	73065954	-	0.000357	2.26117	down	WT	KO	ExonWTvsKO
5202673	6934650	650323		-1.97381		chr5	130314043	130314090	+	0.000150034	1.97381	down	WT6	KKO	ExonWT6vsKKO
4497261	6946749	693642		1.51196		chr6	65526940	65526976	+	0.00037578	1.51196	up	GKO	KKO	ExonGKOvsKKO
